# Supplementary material for: Rhenium isotopes reveal enhanced rock organic carbon oxidation over the Toarcian Oceanic Anoxic Event
Source: Nat Commun. 2026 Apr 16;17:5303. doi: 10.1038/s41467-026-71533-6 (PMC13270099; doi:10.1038/s41467-026-71533-6)
Supplement: Supplementary file 2 — Supplementary Data 1–3 [file 41467_2026_71533_MOESM2_ESM.xlsx]

## Sheet: Supplementary-Data-1
Sample	Depth (m)	Age (Ma)	Re (ng/g)			δ187ReNIST 3143 (‰)
			Re (ng/g)	%RSD	RSD (ng/g)	Measurement 1	2SE	Measurement 2	2SE	Average	2SD	n
SSK49208	757.1	180.789	2.71	0.5	0.01355	-0.1	0.08
Replicate			2.69	2.4	0.06456
SSK49509	779.17	181.415	3.99451	2.2	0.0878793	-0.51	0.09	-0.44	0.12	-0.47	0.11	2
SSK49440	800.938	181.974	1.15868	2.5	0.028967	-0.32	0.07	-0.36	0.1	-0.34	0.06	2
SSK49030	808.2	182.161	0.89	2.2	0.01958	-0.46	0.06
SSK49106	813.1	182.312	1.27	2.1	0.02667	-0.44	0.1
SSK49080	818.388	182.449	0.900292	4.2	0.0378123	-0.5	0.11	-0.34	0.11	-0.42	0.23	2
SSK49056	823.417	182.578	0.990895	1.8	0.0178361	-0.3	0.09	-0.42	0.13	-0.36	0.18	2
SSK48963	833	182.832	0.82	3	0.0246	-0.26	0.05
SSK42344	844.956	183.162	1.05832	6.8	0.0719655	-0.26	0.12	-0.28	0.1	-0.27	0.03	2
SSK74550	884.149	184.496	2.26272	3.1	0.0701444	-0.15	0.13	-0.26	0.15	-0.21	0.16	2
SSK74551	894.31	184.888	3.31	1.5	0.04965	-0.03	0.08
Replicate			3.46	1	0.0346
SSK45269	970.8	187.185	6.72	1.2	0.08064	-0.12	0.06	-0.05	0.09	-0.085	0.0989949	2

## Sheet: Supplementary-Data-2
Sample	Re (ng/g)			δ187ReNIST 3143 (‰)
	Re (ng/g)	%RSD	RSD (ng/g)	Measurement 1	2SE	Measurement 2	2SE	Average	2SD	n
BCR-2	11.9439	0.6	0.0716631	-0.33	0.08	-0.27	0.08	-0.3	0.08	2
BCR-2				-0.34	0.12	-0.31	0.1	-0.32	0.04	2
BCR-2				-0.25	0.14	-0.23	0.1	-0.24	0.02	2
BCR-2	11.22	2	0.2244	-0.29	0.07	-0.35	0.12	-0.32	0.09	2
MESS 4	2.61559	2.7	0.0706209	-0.33	0.11
00N118	56.4066	2.4	1.35376	-0.43	0.1	-0.39	0.08	-0.41	0.05	2
00N118				-0.37	0.12	-0.4	0.12	-0.38	0.04	2
00N118				-0.43	0.1	-0.47	0.07	-0.45	0.05	2
MAG - 1	3.55	2	0.071	-0.35	0.08
ICP-Re								-0.18	0.09	3
ICP-Re								-0.18	0.13	6

## Sheet: Supplementary-Data-3
Sample	δ187ReNIST 3143 (‰)	2SD	n	Study
NIST989	-0.29	0.07	22	Miller et al. 2009
	-0.28	0.05	13	Dellinger et al. 2020
	-0.27	0.1		Dickson et al. 2020
	-0.28	0.05	18	Wang et al. 2024
ICP Re	-0.15	0.07		Dickson et al. 2020
	-0.19	0.09		Dickson et al. 2020
	-0.16	0.11	15	Wang et al. 2024
00N118	-0.35	0.05	3	Rhodes, 2019
BCR-2	-0.29	0.04	5	Dellinger et al. 2020
	-0.31	0.12	4	Wang et al. 2024
MAG-1	-0.28	0.05	3	Dellinger et al. 2020
	-0.37	0.03	2	Wang et al. 2024
